# Supplementary material for: Efficiency of Unitraps in Capturing Corn Earworm Moths, Helicoverpa zea (Lepidoptera: Noctuidae), in the Field
Source: Insects. 2025 May 15;16(5):525. doi: 10.3390/insects16050525 (PMC12112618; doi:10.3390/insects16050525)
Supplement: Supplementary file 1 [file insects-16-00525-s001.zip]

Archive with 2 entries (2 files):
- Data S1.xlsx
- Video S1.mp4
