# Supplementary material for: Efficiency of Unitraps in Capturing Corn Earworm Moths, Helicoverpa zea (Lepidoptera: Noctuidae), in the Field
Source: Insects. 2025 May 15;16(5):525. doi: 10.3390/insects16050525 (PMC12112618; doi:10.3390/insects16050525)
Supplement: Supplementary file 1 [file insects-16-00525-s001.zip › Data S1.xlsx]

## Sheet: Trap color type
Set date
2018-05-11		2018-05-18	2018-05-25	2018-06-02			Mean	SE
Green	1	161	127	65	353	Green Unitrap	98.8889	10.8544
Green	2	96	85	55	236	Clear Unitrap	30.3333	9.86999
Green	3	98	85	118	301	Scentry	40.3333	11.31
Clear	1	47	13	21	81
Clear	2	41	11	5	57
Clear	3	99	28	8	135
Scentry	1	96	26	19	141
Scentry	2	87	29	20	136
Scentry	3	8	68	10	86
		96	29	20
		81.4444	52.4444	35.6667
Comparison Z P.unadj P.adj
1 Clear - Green -3.1194765 0.001811727 0.005435182
2 Clear - Hartstack -0.4902034 0.623989942 0.623989942
3 Green - Hartstack 2.6292730 0.008556763 0.012835144
Weather conditions in Calipatria, California during the duration of the experiment.
Week	Average low (F)	Average high (F)	Average temp (F)	average wind speed (mph)	Average wind direction
2025-05-11	66	82	73.2	5.125	E, SE in the AM, W in the PM
2025-05-12	65	92	79.96	5.3	Mostly from the S
2025-05-13	67	96	82.13	6.7	SE in the AM, SW in the PM
2025-05-14	70	98	84.72		All directions; E in early PM, W in late PM
2025-05-15
2025-05-16
2025-05-17
2025-05-18
2025-05-19
2025-05-20
2025-05-21
2025-05-22
2025-05-23
2025-05-24
2025-05-25
2025-05-26
2025-05-27
2025-05-28
2025-05-29
2025-05-30
2025-05-31
2025-06-01
2025-06-02

## Sheet: Night trapping observations
I realized that I was pseudoreplicating by including the moths who were Captured in the Approach and Contact groups.
To avoid pseudoreplicating, the number ccontacting the trap was subtracted from the number appraoching the trap,
and then the number captured was subtracted from the number contacting the trap.
	Approach	Contact	Captured	Actual Capture	Efficiency
2019-06-15	65	11	3	12	0.0461538
2019-06-18	55	39	5	5	0.0909091
2019-06-22	44	22	6	8	0.136364
2019-06-23	54	33	9	12	0.166667
2019-06-25	63	54	7	6	0.111111
2019-06-26	60	45	8	8	0.133333
	341	204	38	51
					0.11409
					0.0419339
Kruskal Wallis
Kruskal-Wallis chi-squared = 14.193, df = 2, p-value = 0.000828
Dunn test
Comparison Z P.unadj P.adj
1 Approach - Captured 3.760070 0.0001698656 0.0005095969
2 Approach - Contact 1.677154 0.0935124407 0.0935124407
3 Captured - Contact -2.082917 0.0372588239 0.0558882359
Group Letter MonoLetter
1 Approach a a
2 Captured ab ab
3 Contact a a
	Max temp (C)	Min temp (C)	Avg temp (C)	Wind direction	Windspeed (km/h)
2019-06-15	30	16.7	20	West	22.5
2019-06-18	28.9	16.1	19.9	West	19.3
2019-06-22	27.8	16.7	19.6	West	22.5
2019-06-23	33.9	14.4	21.3	West	16.1
2019-06-25	28.9	16.1	18.8	West	20.9
2019-06-26	28.9	17.8	20.5	West	22.5
Approach	Contact	Capture
341	204	38

## Sheet: Sheet2
	Week 1	Week 2	Week 3
Transect 1	ABC	CAB	BCA
Transect 2	CAB	BCA	ABC
Transect 3	BCA	ABC	CAB

## Sheet: Time of flight
Time
20:00:00
21:00:00	20:00:00	21:00:00	22:00:00	23:00:00	00:00:00	01:00:00	02:00:00	03:00:00	04:00:00	05:00:00	SUM	MEAN	SE
22:00:00	0	3	11	21	18	16	18	10	0	0	97	9.7	2.65435
23:00:00	0	13	10	9	19	12	4	3	0	0	70	7	2.08167
00:00:00	4	6	3	6	3	24	28	19	1	0	94	9.4	3.23934
01:00:00	0	3	5	5	10	29	48	18	5	0	123	12.3	4.87636
02:00:00	1	9	5	7	6	30	32	15	4	1	110	11	3.57149
03:00:00	5	34	34	48	56	111	130	65	10	1
04:00:00
05:00:00
2020-06-18
2020-06-22
2020-06-23
2020-06-25
2020-06-26
